# Supplementary material for: GPDBN: deep bilinear network integrating both genomic data and pathological images for breast cancer prognosis prediction
Source: Bioinformatics. 2021 Mar 18;37(18):2963–70. doi: 10.1093/bioinformatics/btab185 (PMC8479662; doi:10.1093/bioinformatics/btab185)
Supplement: btab185_Supplementary_Data [file btab185_supplementary_data.zip]

Archive with 2 entries (2 files):
- supplementary.docx
- supplementary figure.docx
